# Supplementary material for: The causal relationship between 41 inflammatory cytokines and hypothyroidism: bidirectional two-sample Mendelian randomization study
Source: Front Endocrinol (Lausanne). 2024 Jan 22;14:1332383. doi: 10.3389/fendo.2023.1332383 (PMC10840409; doi:10.3389/fendo.2023.1332383)
Supplement: Supplementary file 5 [file Table_1.xlsx]

## Sheet: Supplementary Table 1
Supplementary Table 1 SNPs used as valid instrumental variables																Supplementary Table 2 SNPs used as valid instrumental variables for RA on Hypothyroidism.																Supplementary Table 2 SNPs used as valid instrumental variables for RA on Hypothyroidism.																Supplementary Table 2 SNPs used as valid instrumental variables for RA on Hypothyroidism.
Expoure	Outcome	SNP	EA	OA	BETA	EAF	SE	P	Samplesize	R2	F
IL_13	hypothyroidism	rs10995604	A	G	-0.1571	0.8587	0.0343	4.64587e-06	3557	0.00598916	21.4198
IL_13	hypothyroidism	rs117795020	A	G	-0.3584	0.0304	0.0716	5.56922e-07	3557	0.00757238	27.1252
IL_13	hypothyroidism	rs12199215	T	C	0.1309	0.247	0.0284	4.04309e-06	3557	0.00637384	22.8044
IL_13	hypothyroidism	rs12623722	A	G	-0.1189	0.3054	0.0257	3.7197e-06	3557	0.00599788	21.4511
IL_13	hypothyroidism	rs13206012	A	G	-0.3719	0.3489	0.0263	2.13201e-45	3557	0.0628393	238.373
IL_13	hypothyroidism	rs13209117	A	G	0.1409	0.245	0.0284	7.00346e-07	3557	0.00734455	26.303
IL_13	hypothyroidism	rs139083458	T	C	0.9995	0.0034	0.211	2.16941e-06	3557	0.0067701	24.2318
IL_13	hypothyroidism	rs147747784	C	G	0.369	0.0285	0.0765	1.4104e-06	3557	0.00753998	27.0083
IL_13	hypothyroidism	rs150836197	T	C	0.3283	0.0367	0.0713	4.13482e-06	3557	0.00762078	27.2999
IL_13	hypothyroidism	rs27949	T	C	-0.1144	0.667	0.025	4.73951e-06	3557	0.00581369	20.7885
IL_13	hypothyroidism	rs28442067	A	G	-0.1379	0.7832	0.0286	1.42355e-06	3557	0.00645789	23.107
IL_13	hypothyroidism	rs7073807	T	C	0.1618	0.1351	0.0354	4.8628e-06	3557	0.00611798	21.8833
IL_13	hypothyroidism	rs75383097	C	G	-0.5369	0.0132	0.116	3.68416e-06	3557	0.00750965	26.8988
IL_13	hypothyroidism	rs76339001	A	T	-0.4375	0.9767	0.0886	7.89589e-07	3557	0.00871171	31.2423
IL_13	hypothyroidism	rs76975337	T	C	-0.1211	0.7286	0.0265	4.88164e-06	3557	0.00579986	20.7388
IL_13	hypothyroidism	rs7747448	A	G	-0.1393	0.2585	0.0278	5.42067e-07	3557	0.00743882	26.6432
IL_13	hypothyroidism	rs7757246	T	C	0.2147	0.9092	0.0422	3.62475e-07	3557	0.00761096	27.2645
IL_13	hypothyroidism	rs77955971	A	C	0.4408	0.0247	0.0868	3.80745e-07	3557	0.00936156	33.5949
IL_13	hypothyroidism	rs9296421	T	G	0.1814	0.842	0.0348	1.86168e-07	3557	0.00875535	31.4002
Expoure	Outcome	SNP	EA	OA	BETA	EAF	SE	P	Samplesize	R2	F
IL_16	hypothyroidism	rs117217798	T	C	-0.2064	0.0889	0.044	2.71994e-06	3483	0.00690108	24.1896
IL_16	hypothyroidism	rs12577604	T	C	0.4335	0.9818	0.0941	4.0891e-06	3483	0.00671588	23.536
IL_16	hypothyroidism	rs142034902	A	G	-0.4367	0.9827	0.0925	2.34594e-06	3483	0.00648431	22.7192
IL_16	hypothyroidism	rs142332135	A	G	-0.7646	0.0164	0.1082	1.5884e-12	3483	0.0188608	66.9167
IL_16	hypothyroidism	rs144691581	A	G	0.4929	0.0197	0.0958	2.67387e-07	3483	0.00938367	32.974
IL_16	hypothyroidism	rs35834666	T	C	-0.1729	0.8596	0.0348	6.75108e-07	3483	0.00721578	25.3007
IL_16	hypothyroidism	rs4778640	A	G	0.7189	0.9848	0.0983	2.60609e-13	3483	0.0154724	54.706
IL_16	hypothyroidism	rs4976691	C	G	0.1254	0.3268	0.026	1.4136e-06	3483	0.00691913	24.2533
IL_16	hypothyroidism	rs7097884	T	C	-0.1193	0.5647	0.0243	9.13252e-07	3483	0.00699709	24.5285
IL_16	hypothyroidism	rs78042619	A	G	0.55	0.9883	0.1158	2.03851e-06	3483	0.00699568	24.5235
Expoure	Outcome	SNP	EA	OA	BETA	EAF	SE	P	Samplesize	R2	F
IL_2RA	hypothyroidism	rs11241559	T	G	-0.124	0.2643	0.0264	2.6405e-06	3677	0.00597959	22.1072
IL_2RA	hypothyroidism	rs115360066	A	G	0.1776	0.8882	0.0377	2.46655e-06	3677	0.00626424	23.1662
IL_2RA	hypothyroidism	rs117244812	A	G	-0.7187	0.0079	0.1493	1.48089e-06	3677	0.0080967	29.9982
IL_2RA	hypothyroidism	rs12789243	T	C	0.1263	0.7571	0.0276	4.73754e-06	3677	0.00586702	21.6885
IL_2RA	hypothyroidism	rs17624670	A	G	-0.125	0.2531	0.0273	4.67753e-06	3677	0.00590751	21.8391
IL_2RA	hypothyroidism	rs34037190	A	G	0.4784	0.0217	0.0935	3.11129e-07	3677	0.00971727	36.0614
IL_2RA	hypothyroidism	rs34353319	A	T	-0.1581	0.8176	0.0335	2.36538e-06	3677	0.0074552	27.6037
IL_2RA	hypothyroidism	rs56213152	T	C	0.1269	0.7688	0.0271	2.8318e-06	3677	0.00572472	21.1595
IL_2RA	hypothyroidism	rs7078614	T	G	-0.1543	0.3549	0.0241	1.52864e-10	3677	0.0109017	40.5054
IL_2RA	hypothyroidism	rs759244	A	T	-0.1094	0.394	0.0238	4.29361e-06	3677	0.00571523	21.1242
IL_2RA	hypothyroidism	rs79100208	C	G	0.8345	0.995	0.1758	2.06587e-06	3677	0.00692908	25.6421
IL_2RA	hypothyroidism	rs9423654	C	G	-0.135	0.6609	0.0283	1.83935e-06	3677	0.00816885	30.2678
Expoure	Outcome	SNP	EA	OA	BETA	EAF	SE	P	Samplesize	R2	F
IL_6	hypothyroidism	rs10910395	A	T	-0.108	0.8729	0.0235	4.31206e-06	8189	0.00258814	21.2441
IL_6	hypothyroidism	rs10982193	A	G	-0.0793	0.2822	0.0174	5.17732e-06	8189	0.00254763	20.9107
IL_6	hypothyroidism	rs113098456	A	G	-0.1553	0.0725	0.0339	4.6249e-06	8189	0.00324358	26.6416
IL_6	hypothyroidism	rs113600793	A	C	0.1736	0.0623	0.0359	1.32708e-06	8189	0.00352112	28.9293
IL_6	hypothyroidism	rs114373846	T	C	0.4196	0.0085	0.0905	3.5442e-06	8189	0.00296765	24.3685
IL_6	hypothyroidism	rs11732981	A	C	0.0722	0.5119	0.0156	3.68849e-06	8189	0.00260494	21.3824
IL_6	hypothyroidism	rs1333040	T	C	0.0747	0.4508	0.0157	1.95558e-06	8189	0.00276303	22.6836
IL_6	hypothyroidism	rs13412535	A	G	-0.1186	0.189	0.0214	2.98941e-08	8189	0.00431203	35.4555
IL_6	hypothyroidism	rs4684700	T	C	-0.0747	0.5142	0.0162	4.00522e-06	8189	0.00278779	22.8875
IL_6	hypothyroidism	rs73273528	T	C	0.268	0.0211	0.0553	1.2579e-06	8189	0.00296702	24.3633
IL_6	hypothyroidism	rs76856708	T	C	0.336	0.9856	0.0697	1.43084e-06	8189	0.00320458	26.3203
Expoure	Outcome	SNP	EA	OA	BETA	EAF	SE	P	Samplesize	R2	F
IL_7	hypothyroidism	rs115215018	T	C	0.5985	0.0101	0.1308	4.74657e-06	3409	0.00716261	24.579
IL_7	hypothyroidism	rs117509142	T	C	-0.3213	0.9569	0.0684	2.63535e-06	3409	0.00851521	29.2605
IL_7	hypothyroidism	rs11757972	T	C	0.121	0.4776	0.0257	2.49949e-06	3409	0.00730581	25.0741
IL_7	hypothyroidism	rs1374279	A	T	0.1625	0.143	0.0347	2.8271e-06	3409	0.00647222	22.1945
IL_7	hypothyroidism	rs142397827	A	C	0.4592	0.0178	0.0994	3.84261e-06	3409	0.00737316	25.3069
IL_7	hypothyroidism	rs17091524	T	C	0.5092	0.9849	0.1015	5.25532e-07	3409	0.00771216	26.4795
IL_7	hypothyroidism	rs218238	A	T	0.1319	0.7729	0.0284	3.41122e-06	3409	0.00610745	20.936
IL_7	hypothyroidism	rs28793375	T	C	0.1644	0.1305	0.036	4.95541e-06	3409	0.00613358	21.0261
IL_7	hypothyroidism	rs62006410	T	C	-0.1492	0.245	0.0302	7.79635e-07	3409	0.00823532	28.2907
IL_7	hypothyroidism	rs7155170	A	T	-0.1236	0.2744	0.027	4.69942e-06	3409	0.00608343	20.8531
IL_7	hypothyroidism	rs77318030	T	C	-0.2966	0.9574	0.0631	2.59556e-06	3409	0.00717588	24.6249
IL_7	hypothyroidism	rs7739450	A	G	-0.2907	0.5167	0.0252	8.71607e-31	3409	0.0422061	150.133
IL_7	hypothyroidism	rs77981494	T	C	-0.5201	0.984	0.1055	8.22895e-07	3409	0.00851763	29.2689
IL_7	hypothyroidism	rs78346957	A	G	0.4632	0.0161	0.1008	4.32255e-06	3409	0.00679742	23.3173
Expoure	Outcome	SNP	EA	OA	BETA	EAF	SE	P	Samplesize	R2	F
IL_9	hypothyroidism	rs117807175	C	G	-0.5225	0.0121	0.1106	2.30987e-06	3634	0.00652681	23.8611
IL_9	hypothyroidism	rs1259728	A	G	-0.2381	0.0554	0.0507	2.64978e-06	3634	0.00593344	21.6789
IL_9	hypothyroidism	rs3736858	C	G	-0.1351	0.7976	0.0291	3.44033e-06	3634	0.005893	21.5302
IL_9	hypothyroidism	rs41294750	T	C	0.3442	0.0308	0.0736	2.91627e-06	3634	0.0070732	25.8729
IL_9	hypothyroidism	rs4880409	T	C	-0.3552	0.9664	0.0716	7.01695e-07	3634	0.00819355	30.0048
IL_9	hypothyroidism	rs73443903	A	C	0.2162	0.0685	0.046	2.60161e-06	3634	0.00596506	21.7951
Expoure	Outcome	SNP	EA	OA	BETA	EAF	SE	P	Samplesize	R2	F
G_CSF	hypothyroidism	rs10939033	A	G	-0.0775	0.6038	0.0163	1.98838e-06	7904	0.0028737	22.7734
G_CSF	hypothyroidism	rs117261691	T	C	0.1318	0.0894	0.0288	4.73071e-06	7904	0.0028283	22.4126
G_CSF	hypothyroidism	rs183023730	T	G	0.7898	0.0034	0.1677	2.48203e-06	7904	0.00422731	33.546
G_CSF	hypothyroidism	rs239470	A	T	0.0739	0.4991	0.0159	3.35496e-06	7904	0.0027306	21.6363
G_CSF	hypothyroidism	rs586802	A	G	0.0882	0.758	0.0187	2.39845e-06	7904	0.00285399	22.6167
G_CSF	hypothyroidism	rs6740648	T	C	0.0818	0.6752	0.0172	1.97648e-06	7904	0.00293484	23.2594
G_CSF	hypothyroidism	rs74148555	T	C	-0.3771	0.0144	0.0753	5.50076e-07	7904	0.00403651	32.0258
G_CSF	hypothyroidism	rs76287671	T	C	0.0894	0.2333	0.0189	2.24344e-06	7904	0.0028592	22.6582
G_CSF	hypothyroidism	rs77318030	T	C	-0.2031	0.9563	0.0427	1.97036e-06	7904	0.00344767	27.3377
G_CSF	hypothyroidism	rs78523761	A	G	0.5374	0.0077	0.1139	2.37971e-06	7904	0.00441326	35.0281
Expoure	Outcome	SNP	EA	OA	BETA	EAF	SE	P	Samplesize	R2	F
SCGF_B	hypothyroidism	rs112346514	T	C	-0.3261	0.0302	0.0703	3.50622e-06	3682	0.00622903	23.0665
SCGF_B	hypothyroidism	rs1149926	T	C	-0.3458	0.0239	0.0749	3.8966e-06	3682	0.0055792	20.6467
SCGF_B	hypothyroidism	rs118003677	T	C	-0.3654	0.9775	0.0786	3.33783e-06	3682	0.00587309	21.7406
SCGF_B	hypothyroidism	rs12118918	A	G	-0.1631	0.8669	0.035	3.16209e-06	3682	0.00613882	22.7304
SCGF_B	hypothyroidism	rs12480722	T	C	0.1654	0.8752	0.0353	2.79206e-06	3682	0.00597617	22.1245
SCGF_B	hypothyroidism	rs13287050	A	T	-0.121	0.7202	0.0263	4.20951e-06	3682	0.00590067	21.8434
SCGF_B	hypothyroidism	rs13866	T	C	-0.1647	0.2622	0.028	4.04989e-09	3682	0.0104951	39.0318
SCGF_B	hypothyroidism	rs139413256	A	G	-0.5174	0.0139	0.1076	1.52029e-06	3682	0.00733869	27.206
SCGF_B	hypothyroidism	rs143829871	T	C	-0.1866	0.9047	0.0399	2.9154e-06	3682	0.00600414	22.2287
SCGF_B	hypothyroidism	rs144724875	T	C	0.5381	0.0274	0.0829	8.52951e-11	3682	0.0154327	57.6824
SCGF_B	hypothyroidism	rs149009264	A	G	0.4551	0.9848	0.0985	3.83177e-06	3682	0.00620062	22.9607
SCGF_B	hypothyroidism	rs150733161	T	C	-0.5255	0.0142	0.112	2.70594e-06	3682	0.0077313	28.6729
SCGF_B	hypothyroidism	rs151194174	A	G	0.4536	0.0187	0.0941	1.43268e-06	3682	0.00755126	28.0001
SCGF_B	hypothyroidism	rs264157	A	G	0.1079	0.4743	0.0233	3.64077e-06	3682	0.00580583	21.4902
SCGF_B	hypothyroidism	rs34911860	A	G	-0.3674	0.0291	0.0787	3.03612e-06	3682	0.00762739	28.2845
SCGF_B	hypothyroidism	rs3817303	T	G	0.1362	0.194	0.0294	3.61009e-06	3682	0.00580124	21.4731
SCGF_B	hypothyroidism	rs4737731	T	C	0.1146	0.3019	0.0251	4.97742e-06	3682	0.00553579	20.4851
SCGF_B	hypothyroidism	rs4976691	C	G	-0.1484	0.3257	0.0253	4.47477e-09	3682	0.00967317	35.945
SCGF_B	hypothyroidism	rs5742627	T	C	0.2625	0.045	0.0574	4.80398e-06	3682	0.00592249	21.9246
SCGF_B	hypothyroidism	rs77247938	A	G	0.2862	0.0655	0.0475	1.68835e-09	3682	0.0100274	37.2747
SCGF_B	hypothyroidism	rs77954165	T	C	0.2631	0.9528	0.0562	2.84791e-06	3682	0.00622609	23.0556
SCGF_B	hypothyroidism	rs7802293	T	C	-0.1145	0.3779	0.0247	3.55856e-06	3682	0.00616422	22.825
SCGF_B	hypothyroidism	rs78217154	T	C	0.3942	0.9796	0.0861	4.68552e-06	3682	0.00621072	22.9983
Expoure	Outcome	SNP	EA	OA	BETA	EAF	SE	P	Samplesize	R2	F
IP_10	hypothyroidism	rs113183470	A	T	-0.2414	0.946	0.0524	4.08775e-06	3685	0.00595373	22.0589
IP_10	hypothyroidism	rs113831257	A	G	0.3639	0.0417	0.0641	1.37024e-08	3685	0.0105836	39.3962
IP_10	hypothyroidism	rs12714300	A	T	-0.1573	0.1378	0.0338	3.258e-06	3685	0.00587956	21.7825
IP_10	hypothyroidism	rs143799975	A	G	-0.7551	0.9949	0.1638	4.02882e-06	3685	0.00578613	21.4344
IP_10	hypothyroidism	rs34383175	T	C	-0.3196	0.035	0.0653	9.86393e-07	3685	0.00689984	25.5887
IP_10	hypothyroidism	rs397816	T	C	0.1211	0.5891	0.0248	1.0445e-06	3685	0.00709976	26.3354
IP_10	hypothyroidism	rs4859940	C	G	-0.1204	0.295	0.0258	3.06125e-06	3685	0.00602968	22.342
IP_10	hypothyroidism	rs4862110	T	C	-0.1453	0.771	0.0318	4.89631e-06	3685	0.00745506	27.6632
IP_10	hypothyroidism	rs7645625	T	G	-0.1116	0.5724	0.0236	2.25836e-06	3685	0.00609671	22.5919
IP_10	hypothyroidism	rs79848609	A	C	0.2514	0.9449	0.0535	2.61355e-06	3685	0.00658109	24.3987
IP_10	hypothyroidism	rs8112618	A	G	0.1388	0.1841	0.0297	2.96253e-06	3685	0.00578762	21.4399
Expoure	Outcome	SNP	EA	OA	BETA	EAF	SE	P	Samplesize	R2	F
MIG	hypothyroidism	rs10266753	T	C	-0.2016	0.9109	0.0397	3.81257e-07	3685	0.0065972	24.4588
MIG	hypothyroidism	rs111607343	A	G	-0.5235	0.0134	0.1119	2.89285e-06	3685	0.00724618	26.8825
MIG	hypothyroidism	rs11177248	A	G	0.3157	0.0351	0.0667	2.2108e-06	3685	0.00675101	25.033
MIG	hypothyroidism	rs113302091	T	C	0.2537	0.0468	0.0553	4.48149e-06	3685	0.0057425	21.2718
MIG	hypothyroidism	rs13143163	C	G	0.2735	0.0512	0.0582	2.61038e-06	3685	0.00726757	26.9624
MIG	hypothyroidism	rs139010077	T	C	0.4337	0.0169	0.0943	4.24215e-06	3685	0.00625019	23.1642
MIG	hypothyroidism	rs191555775	A	T	0.2279	0.909	0.0412	3.17407e-08	3685	0.00859259	31.9208
MIG	hypothyroidism	rs192433162	A	G	-0.8045	0.0061	0.1676	1.58571e-06	3685	0.00784792	29.1325
MIG	hypothyroidism	rs3733233	T	C	0.1223	0.6588	0.025	9.98164e-07	3685	0.00672428	24.9332
MIG	hypothyroidism	rs62562991	A	G	0.6239	0.0097	0.1259	7.2137e-07	3685	0.00747822	27.7498
MIG	hypothyroidism	rs6679677	A	C	0.1628	0.1458	0.0327	6.40481e-07	3685	0.0066017	24.4756
MIG	hypothyroidism	rs8127917	T	G	0.2382	0.0608	0.0492	1.28886e-06	3685	0.00648	24.0215
MIG	hypothyroidism	rs816960	T	C	-0.1179	0.3692	0.0242	1.1053e-06	3685	0.00647457	24.0012
MIG	hypothyroidism	rs9456663	T	C	-0.1186	0.6702	0.0255	3.30361e-06	3685	0.00621805	23.0444
Expoure	Outcome	SNP	EA	OA	BETA	EAF	SE	P	Samplesize	R2	F
MIP_1B	hypothyroidism	rs111942332	T	G	-0.4711	0.9782	0.0571	1.57815e-16	8243	0.00946543	78.75
MIP_1B	hypothyroidism	rs112337896	A	G	0.2891	0.0288	0.063	4.45612e-06	8243	0.00467549	38.7117
MIP_1B	hypothyroidism	rs114933663	T	C	0.3178	0.0694	0.0307	4.10727e-25	8243	0.0130455	108.929
MIP_1B	hypothyroidism	rs116237296	A	G	0.5284	0.0054	0.1115	2.14761e-06	8243	0.00299915	24.7903
MIP_1B	hypothyroidism	rs117010890	T	C	-0.2043	0.9347	0.0393	2.00932e-07	8243	0.00509509	42.2037
MIP_1B	hypothyroidism	rs117084209	C	G	0.2445	0.0365	0.0428	1.11252e-08	8243	0.00420467	34.797
MIP_1B	hypothyroidism	rs117139712	T	C	-0.2669	0.0277	0.05	9.39775e-08	8243	0.00383714	31.7436
MIP_1B	hypothyroidism	rs11716293	C	G	0.0986	0.7698	0.0189	1.81912e-07	8243	0.00344562	28.4935
MIP_1B	hypothyroidism	rs117394484	T	C	-0.4266	0.0126	0.0786	5.7155e-08	8243	0.0045283	37.4875
MIP_1B	hypothyroidism	rs117453826	A	G	-0.5907	0.981	0.0591	1.6041e-23	8243	0.0130073	108.606
MIP_1B	hypothyroidism	rs117503347	T	C	0.3039	0.98	0.062	9.5053e-07	8243	0.00362032	29.9435
MIP_1B	hypothyroidism	rs117657747	A	G	0.2089	0.0526	0.0453	3.99814e-06	8243	0.00434937	35.9997
MIP_1B	hypothyroidism	rs12452320	A	C	0.2139	0.0716	0.0319	2.00953e-11	8243	0.00608275	50.4347
MIP_1B	hypothyroidism	rs12951603	A	G	-0.1132	0.1492	0.0225	4.87645e-07	8243	0.00325326	26.8976
MIP_1B	hypothyroidism	rs141793738	A	G	0.1815	0.0432	0.0389	3.07404e-06	8243	0.00272325	22.5036
MIP_1B	hypothyroidism	rs1437220	T	C	0.1437	0.9207	0.0315	5.06916e-06	8243	0.00301533	24.9245
MIP_1B	hypothyroidism	rs145526037	T	G	-0.1863	0.9604	0.0406	4.46079e-06	8243	0.00263999	21.8138
MIP_1B	hypothyroidism	rs146565944	T	C	0.2863	0.0235	0.0558	2.88476e-07	8243	0.00376195	31.1193
MIP_1B	hypothyroidism	rs148561432	A	G	-0.2691	0.0454	0.0407	3.79691e-11	8243	0.00627675	52.0534
MIP_1B	hypothyroidism	rs1543292	A	G	0.2627	0.0632	0.0338	7.7141e-15	8243	0.00817173	67.8981
MIP_1B	hypothyroidism	rs159309	T	C	0.1254	0.1102	0.0258	1.1711e-06	8243	0.00308389	25.493
MIP_1B	hypothyroidism	rs17138331	A	G	-0.1434	0.9092	0.0295	1.16784e-06	8243	0.00339526	28.0757
MIP_1B	hypothyroidism	rs1867288	C	G	0.2034	0.2288	0.0215	3.06576e-21	8243	0.0146001	122.102
MIP_1B	hypothyroidism	rs191600590	A	T	0.1449	0.1326	0.0246	3.85626e-09	8243	0.00482981	39.9956
MIP_1B	hypothyroidism	rs2131092	A	G	-0.1278	0.1103	0.0248	2.56043e-07	8243	0.00320561	26.5024
MIP_1B	hypothyroidism	rs2276857	T	C	-0.1283	0.1356	0.0257	5.96899e-07	8243	0.00385885	31.924
MIP_1B	hypothyroidism	rs2314809	T	C	-0.0735	0.5305	0.0157	2.84744e-06	8243	0.00269107	22.237
MIP_1B	hypothyroidism	rs2373048	A	T	-0.116	0.1789	0.0215	6.83905e-08	8243	0.00395323	32.7079
MIP_1B	hypothyroidism	rs2376263	A	G	0.1053	0.7795	0.0187	1.79151e-08	8243	0.00381164	31.5319
MIP_1B	hypothyroidism	rs2411161	T	C	0.1719	0.9508	0.0365	2.48217e-06	8243	0.00276462	22.8464
MIP_1B	hypothyroidism	rs2673059	T	C	0.0921	0.7787	0.0192	1.6116e-06	8243	0.00292348	24.1631
MIP_1B	hypothyroidism	rs281728	A	C	-0.079	0.7058	0.0171	3.83956e-06	8243	0.00259184	21.4149
MIP_1B	hypothyroidism	rs28393318	A	G	-0.1076	0.8758	0.0235	4.67822e-06	8243	0.00251873	20.8092
MIP_1B	hypothyroidism	rs28856610	T	C	-0.3074	0.031	0.0495	5.29506e-10	8243	0.00567706	47.0517
MIP_1B	hypothyroidism	rs323877	C	G	-0.0965	0.6443	0.0172	2.01784e-08	8243	0.00426832	35.326
MIP_1B	hypothyroidism	rs34437725	T	C	-0.2571	0.9697	0.0481	9.036e-08	8243	0.00388431	32.1354
MIP_1B	hypothyroidism	rs35933743	T	G	-0.1183	0.8438	0.0238	6.67501e-07	8243	0.0036891	30.5144
MIP_1B	hypothyroidism	rs41290648	A	G	0.2231	0.1266	0.0239	1.01251e-20	8243	0.0110072	91.7197
MIP_1B	hypothyroidism	rs41341749	A	G	-0.1656	0.9203	0.0294	1.77458e-08	8243	0.00402289	33.2866
MIP_1B	hypothyroidism	rs41502550	T	C	0.1266	0.8499	0.022	8.68752e-09	8243	0.00408927	33.8381
MIP_1B	hypothyroidism	rs4795931	A	G	-0.0865	0.3193	0.0173	5.73303e-07	8243	0.0032525	26.8913
MIP_1B	hypothyroidism	rs4796110	A	G	0.1244	0.8879	0.0256	1.17757e-06	8243	0.00308064	25.466
MIP_1B	hypothyroidism	rs56083628	T	C	-0.1297	0.1054	0.0257	4.49524e-07	8243	0.00317234	26.2264
MIP_1B	hypothyroidism	rs62079535	A	G	0.2309	0.9572	0.0389	2.92536e-09	8243	0.00436842	36.1581
MIP_1B	hypothyroidism	rs6908843	A	G	0.0997	0.1684	0.0209	1.8392e-06	8243	0.00278405	23.0074
MIP_1B	hypothyroidism	rs71381491	A	C	0.3777	0.9746	0.0561	1.66634e-11	8243	0.00706292	58.6195
MIP_1B	hypothyroidism	rs72791296	T	C	0.2364	0.0349	0.0466	3.91672e-07	8243	0.00376463	31.1416
MIP_1B	hypothyroidism	rs72799710	T	C	-0.1037	0.1514	0.0217	1.76343e-06	8243	0.00276323	22.8348
MIP_1B	hypothyroidism	rs72820112	T	C	0.1059	0.7412	0.0183	7.17035e-09	8243	0.00430251	35.6102
MIP_1B	hypothyroidism	rs72820246	T	G	-0.0983	0.4163	0.0167	3.9511e-09	8243	0.00469605	38.8828
MIP_1B	hypothyroidism	rs72825991	A	G	-0.179	0.0709	0.0312	9.62662e-09	8243	0.00422129	34.9351
MIP_1B	hypothyroidism	rs72829264	A	G	-0.1517	0.8833	0.0277	4.33737e-08	8243	0.00474439	39.2849
MIP_1B	hypothyroidism	rs74979864	A	T	-0.3184	0.0169	0.0613	2.05682e-07	8243	0.00336869	27.8552
MIP_1B	hypothyroidism	rs76582507	A	G	0.3259	0.0156	0.0676	1.42836e-06	8243	0.00326208	26.9708
MIP_1B	hypothyroidism	rs76842834	T	C	-0.4207	0.0371	0.0471	4.18151e-19	8243	0.0126453	105.545
MIP_1B	hypothyroidism	rs76863419	T	G	-0.2833	0.073	0.0341	9.73959e-17	8243	0.0108624	90.5001
MIP_1B	hypothyroidism	rs79088462	T	C	-0.3214	0.9782	0.0584	3.72484e-08	8243	0.00440561	36.4673
MIP_1B	hypothyroidism	rs80322601	T	C	-0.1915	0.9468	0.038	4.66814e-07	8243	0.00369434	30.558
MIP_1B	hypothyroidism	rs8081726	T	C	-0.3499	0.0491	0.036	2.49137e-22	8243	0.0114323	95.3033
MIP_1B	hypothyroidism	rs854222	A	C	0.0809	0.2696	0.0177	4.8628e-06	8243	0.00257755	21.2965
MIP_1B	hypothyroidism	rs873944	T	C	0.2392	0.0726	0.0322	1.09777e-13	8243	0.00770471	63.9875
MIP_1B	hypothyroidism	rs939408	A	C	-0.1007	0.3938	0.016	3.09887e-10	8243	0.00484151	40.093
MIP_1B	hypothyroidism	rs951814	A	G	0.1614	0.07	0.0315	2.99423e-07	8243	0.0033917	28.0462
MIP_1B	hypothyroidism	rs9793308	A	G	0.0842	0.6036	0.0177	1.96431e-06	8243	0.00339263	28.0539
MIP_1B	hypothyroidism	rs9838883	T	C	0.079	0.3399	0.0166	1.9452e-06	8243	0.00280056	23.1442
MIP_1B	hypothyroidism	rs9911839	T	G	-0.1377	0.9011	0.027	3.39653e-07	8243	0.00337961	27.9458
MIP_1B	hypothyroidism	rs9914803	T	C	0.098	0.5189	0.0156	3.34135e-10	8243	0.00479514	39.7071
Expoure	Outcome	SNP	EA	OA	BETA	EAF	SE	P	Samplesize	R2	F
SDF_1A	hypothyroidism	rs10474392	A	G	0.0934	0.334	0.0177	1.31433e-07	5998	0.00388101	23.3612
SDF_1A	hypothyroidism	rs10516368	A	C	-0.4268	0.0105	0.0883	1.34138e-06	5998	0.00378516	22.782
SDF_1A	hypothyroidism	rs12141941	T	C	-0.0881	0.7493	0.0186	2.17377e-06	5998	0.00291603	17.5356
SDF_1A	hypothyroidism	rs149893336	A	G	-0.494	0.993	0.1082	4.98022e-06	5998	0.00339259	20.4112
SDF_1A	hypothyroidism	rs1600396	A	G	-0.0933	0.8096	0.0204	4.79576e-06	5998	0.00268368	16.1346
SDF_1A	hypothyroidism	rs62194946	T	G	-0.0849	0.2628	0.0185	4.44971e-06	5998	0.0027929	16.7932
SDF_1A	hypothyroidism	rs6586903	T	C	-0.1264	0.1037	0.0268	2.40033e-06	5998	0.00297	17.8612
SDF_1A	hypothyroidism	rs76766406	A	G	0.4642	0.9935	0.1012	4.49754e-06	5998	0.00278305	16.7338
SDF_1A	hypothyroidism	rs78883416	C	G	-0.0871	0.308	0.0182	1.7038e-06	5998	0.00323387	19.4532
Expoure	Outcome	SNP	EA	OA	BETA	EAF	SE	P	Samplesize	R2	F
TNF_A	hypothyroidism	rs10767536	A	G	0.118	0.3274	0.0253	3.10074e-06	3454	0.00613239	21.2996
TNF_A	hypothyroidism	rs116736594	T	C	0.3407	0.0312	0.0702	1.21438e-06	3454	0.00701719	24.3945
TNF_A	hypothyroidism	rs7256693	T	C	-0.1841	0.8925	0.04	4.1745e-06	3454	0.00650361	22.5974
TNF_A	hypothyroidism	rs79105320	A	G	0.5573	0.0112	0.1177	2.19142e-06	3454	0.00687915	23.9113
Expoure	Outcome	SNP	EA	OA	BETA	EAF	SE	P	Samplesize	R2	F
hypothyroidism	Inflammatory cytokines	rs10075764	G	A	-0.057	0.302413	0.0104	4.23481e-08	410141	0.00137081	562.996
hypothyroidism	Inflammatory cytokines	rs10126000	A	C	-0.0683	0.688692	0.0104	5.12331e-11	410141	0.00200026	822.029
hypothyroidism	Inflammatory cytokines	rs10424978	A	C	-0.0775	0.624328	0.0102	3.00651e-14	410141	0.00281744	1158.81
hypothyroidism	Inflammatory cytokines	rs1065386	C	G	-0.1183	0.480463	0.0125	2.96383e-21	410141	0.00698676	2885.71
hypothyroidism	Inflammatory cytokines	rs1079418	G	A	-0.0657	0.262374	0.011	2.3332e-09	410141	0.00167077	686.396
hypothyroidism	Inflammatory cytokines	rs10917477	G	A	0.064	0.386901	0.01	1.55377e-10	410141	0.00194321	798.539
hypothyroidism	Inflammatory cytokines	rs11171710	A	G	-0.0698	0.443916	0.01	2.9518e-12	410141	0.00240537	988.915
hypothyroidism	Inflammatory cytokines	rs11406335	TG	T	-0.057	0.417169	0.0103	3.13044e-08	410141	0.00157992	649.011
hypothyroidism	Inflammatory cytokines	rs114285740	C	G	0.1669	0.0273776	0.0301	2.94205e-08	410141	0.00148348	609.338
hypothyroidism	Inflammatory cytokines	rs11675342	T	C	0.0906	0.387729	0.01	1.30451e-19	410141	0.00389725	1604.67
hypothyroidism	Inflammatory cytokines	rs11875260	G	A	0.0751	0.172925	0.0135	2.65232e-08	410141	0.00161329	662.743
hypothyroidism	Inflammatory cytokines	rs12379417	A	G	0.0583	0.317559	0.0103	1.51202e-08	410141	0.00147318	605.101
hypothyroidism	Inflammatory cytokines	rs12582330	T	G	-0.061	0.624365	0.0109	2.18936e-08	410141	0.0017454	717.107
hypothyroidism	Inflammatory cytokines	rs12593201	A	G	0.0905	0.325432	0.0112	6.45774e-16	410141	0.00359595	1480.16
hypothyroidism	Inflammatory cytokines	rs12984428	A	G	-0.0659	0.35604	0.0102	1.04162e-10	410141	0.0019914	818.381
hypothyroidism	Inflammatory cytokines	rs13090803	T	G	0.0829	0.190624	0.0128	9.38358e-11	410141	0.00212064	871.606
hypothyroidism	Inflammatory cytokines	rs13109179	A	G	0.0647	0.461895	0.01	9.80029e-11	410141	0.00208089	855.233
hypothyroidism	Inflammatory cytokines	rs1364450	C	A	0.0886	0.126235	0.0139	1.8404e-10	410141	0.0017317	711.468
hypothyroidism	Inflammatory cytokines	rs141232332	G	GTTT	0.2243	0.451125	0.0127	8.31259e-70	410141	0.0249149	10479.7
hypothyroidism	Inflammatory cytokines	rs142997491	G	A	0.2385	0.0135637	0.0412	7.08763e-09	410141	0.00152214	625.24
hypothyroidism	Inflammatory cytokines	rs1432806	G	A	0.0583	0.338619	0.0105	2.81805e-08	410141	0.0015224	625.35
hypothyroidism	Inflammatory cytokines	rs1479565	A	G	0.0975	0.498866	0.0101	4.75221e-22	410141	0.0047531	1958.74
hypothyroidism	Inflammatory cytokines	rs1534430	T	C	-0.086	0.428394	0.0101	1.66804e-17	410141	0.00362216	1490.99
hypothyroidism	Inflammatory cytokines	rs187707293	A	T	0.2419	0.0133864	0.044	3.84717e-08	410141	0.00154566	634.915
hypothyroidism	Inflammatory cytokines	rs2111485	G	A	0.0813	0.479023	0.0102	1.57921e-15	410141	0.00329903	1357.54
hypothyroidism	Inflammatory cytokines	rs2114702	A	T	0.07	0.26671	0.0111	2.85773e-10	410141	0.00191664	787.599
hypothyroidism	Inflammatory cytokines	rs2234167	A	G	0.0825	0.102013	0.015	3.79791e-08	410141	0.00124699	512.078
hypothyroidism	Inflammatory cytokines	rs2247314	C	T	-0.086	0.376495	0.0104	1.34826e-16	410141	0.00347237	1429.12
hypothyroidism	Inflammatory cytokines	rs229528	T	C	0.0903	0.496016	0.01	1.71672e-19	410141	0.00407679	1678.89
hypothyroidism	Inflammatory cytokines	rs2412976	G	C	0.0637	0.478888	0.0103	6.2313e-10	410141	0.00202523	832.311
hypothyroidism	Inflammatory cytokines	rs2445608	A	G	-0.0593	0.430366	0.0101	4.32425e-09	410141	0.00172414	708.36
hypothyroidism	Inflammatory cytokines	rs244685	G	T	-0.0858	0.79915	0.0132	8.032e-11	410141	0.00236322	971.546
hypothyroidism	Inflammatory cytokines	rs28418426	C	T	0.1877	0.501169	0.0133	3.16828e-45	410141	0.0176155	7354.37
hypothyroidism	Inflammatory cytokines	rs2921053	C	G	-0.0599	0.589616	0.0101	3.01659e-09	410141	0.00173637	713.393
hypothyroidism	Inflammatory cytokines	rs2988277	T	C	0.0593	0.287022	0.0106	2.21463e-08	410141	0.00143923	591.136
hypothyroidism	Inflammatory cytokines	rs307558	A	G	-0.0688	0.742625	0.0119	7.40319e-09	410141	0.00180943	743.465
hypothyroidism	Inflammatory cytokines	rs3087243	A	G	-0.1466	0.386088	0.0102	7.69462e-47	410141	0.010188	4221.52
hypothyroidism	Inflammatory cytokines	rs3118469	T	A	0.0803	0.295174	0.0106	3.57825e-14	410141	0.002683	1103.36
hypothyroidism	Inflammatory cytokines	rs3184504	C	T	-0.1734	0.668513	0.0102	8.21199e-65	410141	0.0133261	5539.39
hypothyroidism	Inflammatory cytokines	rs34536443	C	G	-0.1863	0.0440279	0.0263	1.40406e-12	410141	0.00292165	1201.8
hypothyroidism	Inflammatory cytokines	rs3775291	T	C	-0.0649	0.287788	0.0108	1.86373e-09	410141	0.00172664	709.387
hypothyroidism	Inflammatory cytokines	rs434294	G	A	-0.0683	0.322802	0.0109	3.70309e-10	410141	0.0020395	838.187
hypothyroidism	Inflammatory cytokines	rs4409785	C	T	0.1069	0.142566	0.0133	9.16196e-16	410141	0.00279384	1149.07
hypothyroidism	Inflammatory cytokines	rs4529854	T	C	-0.0768	0.723438	0.0107	7.09613e-13	410141	0.00236019	970.294
hypothyroidism	Inflammatory cytokines	rs4835534	C	T	-0.1421	0.156356	0.0132	5.02788e-27	410141	0.00532711	2196.56
hypothyroidism	Inflammatory cytokines	rs61759532	T	C	0.0905	0.188941	0.0122	1.18873e-13	410141	0.00251019	1032.12
hypothyroidism	Inflammatory cytokines	rs61877856	T	C	-0.0658	0.197495	0.0115	1.05439e-08	410141	0.00137242	563.655
hypothyroidism	Inflammatory cytokines	rs6679677	A	C	0.3637	0.108444	0.0159	8.39249e-116	410141	0.0255782	10766
hypothyroidism	Inflammatory cytokines	rs6908626	T	G	0.1441	0.17075	0.0141	1.61577e-24	410141	0.00588036	2426.03
hypothyroidism	Inflammatory cytokines	rs7030280	T	C	0.2075	0.745664	0.0108	2.88331e-82	410141	0.0163312	6809.25
hypothyroidism	Inflammatory cytokines	rs71508903	T	C	0.0934	0.210816	0.0125	7.8985e-14	410141	0.00290272	1193.99
hypothyroidism	Inflammatory cytokines	rs7223956	C	T	-0.0902	0.897005	0.0144	3.75493e-10	410141	0.00150333	617.502
hypothyroidism	Inflammatory cytokines	rs73192661	T	C	-0.1061	0.428858	0.01	2.67749e-26	410141	0.00551466	2274.32
hypothyroidism	Inflammatory cytokines	rs736374	A	G	0.0832	0.375103	0.0103	6.6016e-16	410141	0.00324516	1335.3
hypothyroidism	Inflammatory cytokines	rs7441808	G	A	0.0766	0.21091	0.0111	5.16738e-12	410141	0.00195304	802.586
hypothyroidism	Inflammatory cytokines	rs7488011	T	C	0.1052	0.356485	0.0111	2.60504e-21	410141	0.00507763	2093.16
hypothyroidism	Inflammatory cytokines	rs7574865	G	T	-0.1321	0.74252	0.0117	1.46039e-29	410141	0.00667248	2755.03
hypothyroidism	Inflammatory cytokines	rs7742626	C	T	0.0686	0.267343	0.0116	3.34318e-09	410141	0.00184352	757.496
hypothyroidism	Inflammatory cytokines	rs78765971	G	GAC	0.2444	0.146942	0.0162	1.98949e-51	410141	0.0149747	6235.06
hypothyroidism	Inflammatory cytokines	rs7990020	C	A	0.0577	0.453482	0.0101	1.11086e-08	410141	0.00165024	677.945
hypothyroidism	Inflammatory cytokines	rs853305	C	T	-0.0802	0.718894	0.0111	5.00272e-13	410141	0.00259964	1068.99
hypothyroidism	Inflammatory cytokines	rs881858	A	G	0.0665	0.747899	0.0108	7.39454e-10	410141	0.0016676	685.089
hypothyroidism	Inflammatory cytokines	rs911760	A	C	0.0879	0.212143	0.0125	2.03594e-12	410141	0.00258276	1062.03
hypothyroidism	Inflammatory cytokines	rs926103	C	T	-0.0678	0.697985	0.0104	7.06689e-11	410141	0.00193805	796.412
hypothyroidism	Inflammatory cytokines	rs9273371	T	C	0.0791	0.193385	0.014	1.60448e-08	410141	0.00195197	802.143
hypothyroidism	Inflammatory cytokines	rs9497965	T	C	0.0827	0.409035	0.0102	5.15262e-16	410141	0.00330646	1360.61
hypothyroidism	Inflammatory cytokines	rs9511151	A	G	-0.0976	0.279567	0.0106	3.33662e-20	410141	0.00383715	1579.83
hypothyroidism	Inflammatory cytokines	rs9902341	T	C	0.0801	0.172257	0.0129	5.32203e-10	410141	0.00182965	751.785

## Sheet: Supplementary Table 2
Supplementary Table 2: Heterogeneity tests in bidirectional MR analysis.
Exposures	Outcomes	Heterogeneity test			Pleiotropy test
		Method	Q	P	P-intercept
B_NGF	Hypothyroidism	MR Egger	25.7594	2.54932e-06	0.868022
B_NGF	Hypothyroidism	IVW	26.216	8.59404e-06
CTACK	Hypothyroidism	MR Egger	10.5618	0.720068	0.01366
CTACK	Hypothyroidism	IVW	18.5084	0.236879
EOTAXIN	Hypothyroidism	MR Egger	21.4809	0.369329	0.182886
EOTAXIN	Hypothyroidism	IVW	23.5257	0.316604
FGF_BASIC	Hypothyroidism	MR Egger	6.076	0.298894	0.884805
FGF_BASIC	Hypothyroidism	IVW	6.10423	0.411616
G_CSF	Hypothyroidism	MR Egger	2.43411	0.931977	0.343539
G_CSF	Hypothyroidism	IVW	3.46597	0.901815
GROA	Hypothyroidism	MR Egger	27.5007	0.0106162	0.0875277
GROA	Hypothyroidism	IVW	34.7224	0.00161557
HGF	Hypothyroidism	MR Egger	11.589	0.170504	0.323584
HGF	Hypothyroidism	IVW	13.1919	0.154114
IFN_G	Hypothyroidism	MR Egger	7.81545	0.552846	0.262034
IFN_G	Hypothyroidism	IVW	9.24729	0.508807
IL_10	Hypothyroidism	MR Egger	20.3436	0.31381	0.679061
IL_10	Hypothyroidism	IVW	20.5435	0.362563
IL_12_P70	Hypothyroidism	MR Egger	32.6201	0.0371231	0.781175
IL_12_P70	Hypothyroidism	IVW	32.7494	0.0490713
IL_13	Hypothyroidism	MR Egger	15.223	0.708321	0.935974
IL_13	Hypothyroidism	IVW	15.2296	0.76312
IL_16	Hypothyroidism	MR Egger	11.7714	0.10833	0.138214
IL_16	Hypothyroidism	IVW	16.4791	0.0360144
IL_17	Hypothyroidism	MR Egger	11.3356	0.253405	0.58612
IL_17	Hypothyroidism	IVW	11.7371	0.303034
IL_18	Hypothyroidism	MR Egger	31.6303	0.0111673	0.178931
IL_18	Hypothyroidism	IVW	35.5367	0.00528555
IL_1B	Hypothyroidism	MR Egger	2.51405	0.284499	0.946543
IL_1B	Hypothyroidism	IVW	2.52126	0.471462
IL_2	Hypothyroidism	MR Egger	6.25874	0.394838	0.468206
IL_2	Hypothyroidism	IVW	6.88399	0.441058
IL_2RA	Hypothyroidism	MR Egger	23.0707	0.00603944	0.598554
IL_2RA	Hypothyroidism	IVW	23.834	0.00805344
IL_4	Hypothyroidism	MR Egger	16.5697	0.166515	0.0467723
IL_4	Hypothyroidism	IVW	23.3504	0.0376584
IL_5	Hypothyroidism	MR Egger	6.13885	0.523633	0.146275
IL_5	Hypothyroidism	IVW	8.80882	0.35868
IL_6	Hypothyroidism	MR Egger	9.21765	0.324269	0.874643
IL_6	Hypothyroidism	IVW	9.24822	0.414684
IL_7	Hypothyroidism	MR Egger	11.5061	0.486113	0.934735
IL_7	Hypothyroidism	IVW	11.5131	0.567914
IL_8	Hypothyroidism	MR Egger	7.71482	0.259749	0.85832
IL_8	Hypothyroidism	IVW	7.75947	0.354281
IL_9	Hypothyroidism	MR Egger	7.09145	0.131133	0.301594
IL_9	Hypothyroidism	IVW	9.58115	0.0880112
IP_10	Hypothyroidism	MR Egger	6.70755	0.752736	0.161977
IP_10	Hypothyroidism	IVW	8.98762	0.623035
MCP_1_MCAF	Hypothyroidism	MR Egger	24.1898	0.234201	0.109639
MCP_1_MCAF	Hypothyroidism	IVW	27.5803	0.15246
MCP_3	Hypothyroidism	MR Egger	4.43873	0.349875	0.740105
MCP_3	Hypothyroidism	IVW	4.57904	0.469378
MIF	Hypothyroidism	MR Egger	4.98205	0.759493	0.581993
MIF	Hypothyroidism	IVW	5.31108	0.806392
MIG	Hypothyroidism	MR Egger	487.339	1.09532e-96	0.420194
MIG	Hypothyroidism	IVW	515.634	6.98047e-102
MIP_1A	Hypothyroidism	MR Egger	6.08653	0.192779	0.449279
MIP_1A	Hypothyroidism	IVW	7.1546	0.209394
MIP_1B	Hypothyroidism	MR Egger	88.8261	0.0177415	0.21837
MIP_1B	Hypothyroidism	IVW	91.0056	0.0149057
PDGF_BB	Hypothyroidism	MR Egger	11.983	0.801168	0.201346
PDGF_BB	Hypothyroidism	IVW	13.7497	0.745254
RANTES	Hypothyroidism	MR Egger	3.01978	0.93311	0.377801
RANTES	Hypothyroidism	IVW	3.89149	0.918408
SCF	Hypothyroidism	MR Egger	12.4085	0.258646	0.226122
SCF	Hypothyroidism	IVW	14.473	0.207914
SCGF_B	Hypothyroidism	MR Egger	16.4676	0.687224	0.0759331
SCGF_B	Hypothyroidism	IVW	19.9712	0.523083
SDF_1A	Hypothyroidism	MR Egger	10.2571	0.24744	0.0311573
SDF_1A	Hypothyroidism	IVW	18.9875	0.0252996
TNF_A	Hypothyroidism	MR Egger	1.63288	0.442002	0.595191
TNF_A	Hypothyroidism	IVW	2.02485	0.567264
TNF_B	Hypothyroidism	MR Egger	3.03336	0.552257	0.721802
TNF_B	Hypothyroidism	IVW	3.17939	0.672352
TRAIL	Hypothyroidism	MR Egger	31.7234	0.285913	0.547741
TRAIL	Hypothyroidism	IVW	32.1429	0.313634
VEGF	Hypothyroidism	MR Egger	42.2513	0.0168865	0.733803
VEGF	Hypothyroidism	IVW	42.4512	0.0220458
Hypothyroidism	B_NGF	MR Egger	64.9746	0.407728	0.179897
Hypothyroidism	B_NGF	IVW	66.8714	0.378718
Hypothyroidism	CTACK	MR Egger	69.4502	0.269259	0.274642
Hypothyroidism	CTACK	IVW	70.789	0.261562
Hypothyroidism	EOTAXIN	MR Egger	73.2724	0.17662	0.916694
Hypothyroidism	EOTAXIN	IVW	73.2852	0.199794
Hypothyroidism	FGF_BASIC	MR Egger	80.9775	0.0631846	0.921226
Hypothyroidism	FGF_BASIC	IVW	80.9901	0.0743665
Hypothyroidism	G_CSF	MR Egger	64.746	0.415495	0.874818
Hypothyroidism	G_CSF	IVW	64.7717	0.44953
Hypothyroidism	GROA	MR Egger	76.8562	0.112676	0.469431
Hypothyroidism	GROA	IVW	77.5024	0.119688
Hypothyroidism	HGF	MR Egger	54.6075	0.765339	0.46932
Hypothyroidism	HGF	IVW	55.1375	0.777285
Hypothyroidism	IFN_G	MR Egger	72.3742	0.196083	0.99085
Hypothyroidism	IFN_G	IVW	72.3744	0.221087
Hypothyroidism	IL_10	MR Egger	52.5264	0.823851	0.562516
Hypothyroidism	IL_10	IVW	52.8654	0.838418
Hypothyroidism	IL_12_P70	MR Egger	76.4441	0.11896	0.609158
Hypothyroidism	IL_12_P70	IVW	76.7645	0.131581
Hypothyroidism	IL_13	MR Egger	61.5162	0.529371	0.257967
Hypothyroidism	IL_13	IVW	62.8193	0.518326
Hypothyroidism	IL_16	MR Egger	41.2995	0.984341	0.207705
Hypothyroidism	IL_16	IVW	42.92	0.980224
Hypothyroidism	IL_17	MR Egger	64.1533	0.435862	0.604586
Hypothyroidism	IL_17	IVW	64.4291	0.461451
Hypothyroidism	IL_18	MR Egger	88.2965	0.0194562	0.112682
Hypothyroidism	IL_18	IVW	91.9235	0.0126527
Hypothyroidism	IL_1B	MR Egger	60.6773	0.559578	0.615137
Hypothyroidism	IL_1B	IVW	60.9326	0.585651
Hypothyroidism	IL_1RA	MR Egger	59.8735	0.588462	0.568527
Hypothyroidism	IL_1RA	IVW	60.2021	0.611528
Hypothyroidism	IL_2	MR Egger	46.658	0.938737	0.903964
Hypothyroidism	IL_2	IVW	46.6726	0.949117
Hypothyroidism	IL_2RA	MR Egger	87.6027	0.021925	0.643835
Hypothyroidism	IL_2RA	IVW	87.9028	0.0254271
Hypothyroidism	IL_4	MR Egger	62.8887	0.480252	0.584237
Hypothyroidism	IL_4	IVW	63.1912	0.50509
Hypothyroidism	IL_5	MR Egger	64.5375	0.422623	0.634352
Hypothyroidism	IL_5	IVW	64.7715	0.449539
Hypothyroidism	IL_6	MR Egger	58.4417	0.639273	0.484016
Hypothyroidism	IL_6	IVW	58.9373	0.655602
Hypothyroidism	IL_7	MR Egger	80.2107	0.0707043	0.656668
Hypothyroidism	IL_7	IVW	80.4647	0.0801277
Hypothyroidism	IL_8	MR Egger	54.3864	0.771949	0.0894306
Hypothyroidism	IL_8	IVW	57.362	0.708442
Hypothyroidism	IL_9	MR Egger	58.3646	0.641971	0.886166
Hypothyroidism	IL_9	IVW	58.3853	0.674427
Hypothyroidism	IP_10	MR Egger	63.541	0.457215	0.10739
Hypothyroidism	IP_10	IVW	66.2317	0.399823
Hypothyroidism	M_CSF	MR Egger	72.4917	0.193456	0.650998
Hypothyroidism	M_CSF	IVW	72.7295	0.212614
Hypothyroidism	MCP_1_MCAF	MR Egger	82.7205	0.0485449	0.129864
Hypothyroidism	MCP_1_MCAF	IVW	85.8131	0.035791
Hypothyroidism	MCP_3	MR Egger	70.5432	0.240164	0.619773
Hypothyroidism	MCP_3	IVW	70.8216	0.260687
Hypothyroidism	MIF	MR Egger	48.5826	0.909444	0.962484
Hypothyroidism	MIF	IVW	48.5848	0.92367
Hypothyroidism	MIG	MR Egger	82.5193	0.0500722	0.378642
Hypothyroidism	MIG	IVW	83.549	0.0509713
Hypothyroidism	MIP_1A	MR Egger	62.5111	0.493694	0.554756
Hypothyroidism	MIP_1A	IVW	62.8637	0.516741
Hypothyroidism	MIP_1B	MR Egger	80.2843	0.0699517	0.594142
Hypothyroidism	MIP_1B	IVW	80.6499	0.0780575
Hypothyroidism	PDGF_BB	MR Egger	66.5406	0.356114	0.716189
Hypothyroidism	PDGF_BB	IVW	66.6815	0.384934
Hypothyroidism	RANTES	MR Egger	66.6639	0.352182	0.0880827
Hypothyroidism	RANTES	IVW	69.8399	0.287808
Hypothyroidism	SCF	MR Egger	72.5851	0.191386	0.558614
Hypothyroidism	SCF	IVW	72.9835	0.206688
Hypothyroidism	SCGF_B	MR Egger	79.8601	0.0743811	0.945019
Hypothyroidism	SCGF_B	IVW	79.8662	0.087127
Hypothyroidism	SDF_1A	MR Egger	46.8382	0.936325	0.443515
Hypothyroidism	SDF_1A	IVW	47.4328	0.939874
Hypothyroidism	TNF_A	MR Egger	63.9042	0.444513	0.895009
Hypothyroidism	TNF_A	IVW	63.922	0.479232
Hypothyroidism	TNF_B	MR Egger	56.5993	0.564522	0.872001
Hypothyroidism	TNF_B	IVW	56.6255	0.599799
Hypothyroidism	TRAIL	MR Egger	63.6416	0.453688	0.20727
Hypothyroidism	TRAIL	IVW	65.2817	0.43195
Hypothyroidism	VEGF	MR Egger	81.1943	0.0611836	0.417171
Hypothyroidism	VEGF	IVW	82.0539	0.0637421
